# Supplementary material for: An Exploratory Study of Social Skills Deficits and Suicide Attempts in Adolescent Psychiatric Inpatients: A Machine Learning Analysis of Goldstein’s ART Framework
Source: J Clin Med. 2026 Jul 11;15(14):5436. doi: 10.3390/jcm15145436 (PMC13412294; doi:10.3390/jcm15145436)
Supplement: Supplementary file 1 [file jcm-15-05436-s001.zip]

Archive with 1 entries (1 files):
- jcm-4359960-supplementary.pdf
